# Supplementary material for: Vitrification of porcine immature oocytes and zygotes results in different levels of DNA damage which reflects developmental competence to the blastocyst stage
Source: PLoS One. 2023 Mar 17;18(3):e0282959. doi: 10.1371/journal.pone.0282959 (PMC10022796; doi:10.1371/journal.pone.0282959)
Supplement: S1 Data — (XLSX) [file pone.0282959.s004.xlsx]

## Sheet: Fig 1
Fluorescencent means of replications (unit) normalized to the mean of control (red)									Control	Vitrified
	GV control			GV vitrified					1	1.51
	No oocytes	Unit	Relative	No oocytes	Unit	Relative
	15	3.025	0.964912	15	4.856	1.54896
	15	3.184	1.01563	15	3.971	1.26667
	16	3.046	0.971611	17	5.708	1.82073
	15	3.31	1.05582	20	4.64	1.48006
	15	3.11	0.992026	19	4.59	1.46411
Mean		3.135	1			1.51611
SEM			0.0165242			0.0894706
Total no	76			86

## Sheet: Fig 2
Fluorescencent means of replications (unit) normalized to the mean of control (red)									Control	Vitrified
	PN control			PN vitrified					1	1.07
	No zygotes	Unit	Relative	No zygotes	Unit	Relative
	12	5.07	1.14395	13	4.39	0.990523
	14	3.84	0.866426	17	4.37	0.986011
	9	3.61	0.814531	9	4.71	1.06273
	12	5.88	1.32671	12	5.75	1.29738
	9	3.76	0.848375	9	4.51	1.0176
Mean		4.432	1			1.07085
SEM			0.100672			0.0582532
Total no	56			60

## Sheet: Fig 3a
Fluorescencent means of replications (unit) normalized to the mean of control (red)											Control	GV oocyte vitrification	Zygote vitrification
	Control			GV oocyte vitrification			Zygote vitrification
	No embryos	Unit	Relative	No embryos	Unit	Relative	No embryos	Unit	Relative		1	1.2	1.05
	9	3.47	1.02663	13	4.97	1.47041	12	3.49	1.03254
	12	3.72	1.10059	16	4.24	1.25444	15	3.84	1.13609
	11	3.28	0.970414	14	3.82	1.13018	12	3.76	1.11243
	21	3.28	0.970414	11	4.03	1.19231	28	3.27	0.967456
	12	3.15	0.931953	11	3.7	1.09467	14	3.47	1.02663
Mean		3.38	1			1.2284			1.05503
SEM			0.0293332			0.0663633			0.030698
Total no	65			65			81

## Sheet: Fig3b
	Control		GV oocyte vitrification		Zygote vitrification				Control	GV oocyte vitrification	Zygote vitrification
	No embryos	Mean no. blastomeres	No embryos	Mean no. blastomeres	No embryos	Mean no. blastomeres			3.45	2.34	4.18
	9	3.55	13	2.23	12	5.25
	12	3	16	2.31	15	2.73
	11	3.18	14	2.07	12	3.75
	21	3.9	11	2.09	28	5.1
	12	3.66	11	3	14	4.07
total or mean	65	3.458	65	2.34	81	4.18
SEM		0.163046		0.17088		0.463185

## Sheet: Fig 4
		Relative mRNA level
		Rad51	XRCC6	UDG	MSH2
Control	Rep1	1.11186	1.28169	1.26516	1.17563				RAD51	XRCC6	UDG	MSH2
	Rep2	0.969819	1.0009	1.05624	0.977301			Control	1	1	1	1
	Rep3	0.918318	0.717408	0.678604	0.847069			GV-vitrified	2.45	1.46	0.96	0.85
	Mean	1	1	1	1			Zygote-vitrified	0.81	1	0.79	0.73
	SEM	0.0578737	0.162896	0.171643	0.095524
GV-vit	Rep1	2.63338	1.56961	1.13304	0.831683
	Rep2	2.72882	1.56212	1.00117	0.993791
	Rep3	1.99643	1.25557	0.765274	0.730588
	Mean	2.45288	1.46243	0.966495	0.852021
	SEM	0.229879	0.103454	0.107571	0.0766576
Zyg-vit	Rep1	1.13841	1.20718	0.870646	0.698201
	Rep2	0.731143	0.915288	0.863854	0.984385
	Rep3	0.587476	0.895802	0.642917	0.529033
	Mean	0.81901	1.00609	0.792472	0.737206
	SEM	0.164997	0.100701	0.0748034	0.132888

## Sheet: S1 Fig
Fluorescencent means of replications (unit) normalized to the mean of control (red)								Control	CPA
	No oocytes	Unit	Control	No oocytes	Unit	CPA		1	0.93
	13	2.945	0.707083	13	3.655	0.877551
	17	3.63	0.871549	17	3.72	0.893157
	12	5.92	1.42137	13	4.34	1.04202
Mean		4.165	1			0.937575
SEM			0.215967			0.0524149
Total no	42			43

## Sheet: S2 Fig
GV vit								Zyg vit
Total number		Survive %						Total number		Survive %
60	55	91.6667						67	66	98.5075
66	62	93.9394						63	60	95.2381
68	63	92.6471						61	61	100
69	61	88.4058						59	59	100
76	71	93.4211						55	52	94.5455
69	56	81.1594						55	54	98.1818
65	56	86.1538						57	54	94.7368
76	69	90.7895						67	64	95.5224
73	67	91.7808						64	59	92.1875
95	81	85.2632						57	54	94.7368
100	86	86						63	55	87.3016
103	95	92.233						60	59	98.3333
79	61	77.2152						60	54	90
120	98	81.6667						57	53	92.9825
116	89	76.7241						58	54	93.1034
92	86	93.4783						59	59	100

## Sheet: Table 2
Replications	Group	total	Live	%	Asin	cultured	Cleaved on D2	%	Asin	With 4 cell or more on D2	%	Asin
1	Control	50	50	100	1.5708	50	25	50	0.523599	16	64	0.694498
2	Control	50	50	100	1.5708	30	15	50	0.523599	8	53.3333	0.562536
3	Control	50	49	98	1.37046	30	26	86.6667	1.04848	21	80.7692	0.940228
4	Control	51	51	100	1.5708	30	14	46.6667	0.485518	13	92.8571	1.19055
5	Control	50	50	100	1.5708	30	14	46.6667	0.485518	7	50	0.523599
6	Control	50	50	100	1.5708	30	26	86.6667	1.04848	20	76.9231	0.877636
7	Control	46	46	100	1.5708	30	16	53.3333	0.562536	8	50	0.523599
8	Control	50	49	98	1.37046	30	12	40	0.411517	8	66.6667	0.729728
9	Control	42	42	100	1.5708	42	26	61.9048	0.667529	19	73.0769	0.819448
10	Control	40	40	100	1.5708	40	20	50	0.523599	12	60	0.643501
11	Control	51	51	100	1.5708	51	33	64.7059	0.703721	24	72.7273	0.81434
12	Control	40	39	97.5	1.34672	39	31	79.4872	0.918796	24	77.4194	0.88544
13	Control	46	40	86.9565	1.05432	40	30	75	0.848062	17	56.6667	0.602455
14	Control	45	41	91.1111	1.14597	41	35	85.3659	1.02297	28	80	0.927295
15	Control	45	41	91.1111	1.14597	41	31	75.6098	0.85733	23	74.1935	0.835953
16	Control	45	43	95.5556	1.27154	43	37	86.0465	1.03618	31	83.7838	0.993311
total or mean		751	732	97.3896		597	391	64.8825		279	69.5261
SEM				0.285099				4.70853			3.83566
1	GV vit	60	55	91.6667	1.15966	55	12	21.8182	0.219951	5	41.6667	0.429775
2	GV vit	66	62	93.9394	1.22086	45	16	35.5556	0.363508	7	43.75	0.452817
3	GV vit	68	63	92.6471	1.18492	45	19	42.2222	0.435895	6	31.5789	0.321289
4	GV vit	69	61	88.4058	1.08447	45	14	31.1111	0.316362	6	42.8571	0.442911
5	GV vit	76	71	93.4211	1.20604	56	19	33.9286	0.346157	10	52.6316	0.554262
6	GV vit	69	56	81.1594	0.946876	45	11	24.4444	0.246947	2	18.1818	0.182835
7	GV vit	65	56	86.1538	1.03829	45	23	51.1111	0.536477	7	30.4348	0.309254
8	GV vit	76	69	90.7895	1.13823	45	11	24.4444	0.246947	5	45.4545	0.471862
9	GV vit	73	67	91.7808	1.16252	67	22	32.8358	0.334565	10	45.4545	0.471862
10	GV vit	95	81	85.2632	1.021	81	30	37.037	0.379408	12	40	0.411517
11	GV vit	100	86	86	1.03527	86	46	53.4884	0.56437	29	63.0435	0.682113
12	GV vit	103	95	92.233	1.17407	95	48	50.5263	0.529687	29	60.4167	0.64872
13	GV vit	79	61	77.2152	0.882221	61	31	50.8197	0.53309	19	61.2903	0.65973
14	GV vit	120	98	81.6667	0.955611	98	51	52.0408	0.547329	22	43.1373	0.446014
15	GV vit	116	89	76.7241	0.874529	89	50	56.1798	0.596557	24	48	0.500655
16	GV vit	92	86	93.4783	1.20765	86	49	56.9767	0.606223	30	61.2245	0.658897
total or mean		1327	1156	87.659		1044	452	40.9088		223	45.5701
SEM				1.1552				3.12375			3.61552
1	Zyg vit	67	66	98.5075	1.39781	66	29	43.9394	0.454924	25	86.2069	1.03934
2	Zyg vit	63	60	95.2381	1.26095	40	15	37.5	0.384397	7	46.6667	0.485518
3	Zyg vit	61	61	100	1.5708	45	31	68.8889	0.759955	24	77.4194	0.88544
4	Zyg vit	59	59	100	1.5708	45	12	26.6667	0.269933	11	91.6667	1.15966
5	Zyg vit	55	52	94.5455	1.23899	45	20	44.4444	0.460554	10	50	0.523599
6	Zyg vit	55	54	98.1818	1.37981	45	29	64.4444	0.700297	22	75.8621	0.861193
7	Zyg vit	57	54	94.7368	1.24491	45	28	62.2222	0.671578	20	71.4286	0.795603
8	Zyg vit	67	64	95.5224	1.27042	45	18	40	0.411517	13	72.2222	0.80701
9	Zyg vit	64	59	92.1875	1.17289	59	35	59.322	0.635053	22	62.8571	0.679715
10	Zyg vit	57	54	94.7368	1.24491	54	36	66.6667	0.729728	33	91.6667	1.15966
11	Zyg vit	63	55	87.3016	1.06135	55	40	72.7273	0.81434	33	82.5	0.970202
12	Zyg vit	60	59	98.3333	1.38797	59	40	67.7966	0.744992	32	80	0.927295
13	Zyg vit	60	54	90	1.11977	54	47	87.037	1.05595	37	78.7234	0.906311
14	Zyg vit	57	53	92.9825	1.19394	53	34	64.1509	0.696464	24	70.5882	0.783668
15	Zyg vit	58	54	93.1034	1.19724	54	40	74.0741	0.834172	33	82.5	0.970202
16	Zyg vit	59	59	100	1.5708	59	38	64.4068	0.699804	34	89.4737	1.10784
total or mean		962	917	95.3361		823	492	59.018		380	75.6113
SEM				1.04517				4.38008			4.22265

## Sheet: Table 3
Raplication	Group	cultured	Blastoyst on D5	%	Asin	Blastocyst on D6	%	Asin	Blastocyst on D7	%	Asin	Hatching+hatched	%	Asin
1	Control	30	6	20	0.201358	14	46.6667	0.485518	14	46.6667	0.485518	2	14.2857	0.143348
2	Control	30	4	13.3333	0.133732	6	20	0.201358	6	20	0.201358	0	0	0
3	Control	30	5	16.6667	0.167448	5	16.6667	0.167448	5	16.6667	0.167448	1	20	0.201358
4	Control	42	6	14.2857	0.143348	17	40.4762	0.416718	17	40.4762	0.416718	4	23.5294	0.237521
5	Control	40	12	30	0.304693	13	32.5	0.331012	14	35	0.357571	6	42.8571	0.442911
6	Control	51	10	19.6078	0.197357	19	37.2549	0.381754	19	37.2549	0.381754	3	15.7895	0.158558
7	Control	40	10	25	0.25268	12	30	0.304693	15	37.5	0.384397	7	46.6667	0.485518
8	Control	41	12	29.2683	0.297031	19	46.3415	0.481845	19	46.3415	0.481845	6	31.5789	0.321289
total or mean		304	65	21.0202		105	33.7382		109	34.9882		29	24.3384
SEM				2.27932			3.96286			3.93513			5.47706
1	GV vit	45	0	0	0	2	4.44444	0.0444591	3	6.66667	0.0667161	0	0	0
2	GV vit	56	1	1.78571	0.0178581	1	1.78571	0.0178581	1	1.78571	0.0178581	0	0	0
3	GV vit	45	0	0	0	2	4.44444	0.0444591	3	6.66667	0.0667161	0	0	0
4	GV vit	67	2	2.98507	0.0298552	5	7.46269	0.0746963	6	8.95522	0.0896724	0	0	0
5	GV vit	81	0	0	0	5	6.17284	0.0617677	7	8.64198	0.0865277	0	0	0
6	GV vit	86	5	5.81395	0.0581723	15	17.4419	0.175315	15	17.4419	0.175315	1	6.66667	0.0667161
7	GV vit	61	9	14.7541	0.148082	10	16.3934	0.164678	13	21.3115	0.214762	3	23.0769	0.232868
8	GV vit	98	2	2.04082	0.0204096	9	9.18367	0.0919663	10	10.2041	0.102219	1	10	0.100167
total or mean		539	19	3.42246		49	8.41614		58	10.2092		5	4.96795
SEM				1.76293			2.01398			2.21865			2.92631
1	Zyg vit	45	6	13.3333	0.133732	7	15.5556	0.15619	7	15.5556	0.15619	0	0	0
2	Zyg vit	45	0	0	0	3	6.66667	0.0667161	6	13.3333	0.133732	0	0	0
3	Zyg vit	45	4	8.88889	0.0890064	5	11.1111	0.111341	7	15.5556	0.15619	2	28.5714	0.289752
4	Zyg vit	59	9	15.2542	0.15314	15	25.4237	0.257059	15	25.4237	0.257059	5	33.3333	0.339837
5	Zyg vit	54	11	20.3704	0.205139	22	40.7407	0.419613	24	44.4444	0.460554	9	37.5	0.384397
6	Zyg vit	55	9	16.3636	0.164376	22	40	0.411517	22	40	0.411517	7	31.8182	0.323811
7	Zyg vit	54	29	53.7037	0.566921	35	64.8148	0.70515	36	66.6667	0.729728	18	50	0.523599
8	Zyg vit	53	14	26.4151	0.267323	21	39.6226	0.407403	21	39.6226	0.407403	9	42.8571	0.442911
total or mean		410	82	19.2912		130	30.4919		138	32.5752		50	28.01
SEM				5.6329			6.87765			6.5583			6.55517

## Sheet: Table 4
Replication	Group	Total blastosysts	Total cells	Blastcysts for TUNEL	% apoptotic cells	asin
1	Control	14	61.8
2	Control	6	66.7
3	Control	5	39.8
4	Control	17	73
5	Control	14	80.6
6	Control	19	68.1	19	12	0.12029
7	Control	15	87.2	15	11.5	0.115255
8	Control	19	93.3	19	11.5	0.115255
total or mean		109	71.3125	53	11.6667
SEM			5.88595		0.166667
1	GV vit	3	44
2	GV vit	1	124
3	GV vit	3	33
4	GV vit	6	68.8
5	GV vit	7	38.8
6	GV vit	15	58.3	15	5.2	0.0520235
7	GV vit	13	81	13	8.2	0.0820922
8	GV vit	10	72.6	9	7.5	0.0750705
total or mean		58	65.0625	37	6.96667
SEM			10.3557		0.906152
1	Zyg vit	7	74.6
2	Zyg vit	6	56.1
3	Zyg vit	7	60.1
4	Zyg vit	15	98.2
5	Zyg vit	24	79.5
6	Zyg vit	22	71.8	17	4.2	0.0420124
7	Zyg vit	36	103.3	32	7.2	0.0720624
8	Zyg vit	21	94.6	20	10.5	0.105194
total or mean		138	79.775	69	7.3
SEM			6.19728		1.81934

[truncated: 1 more sheets: S1 Table ]
